# Supplementary material for: Analysis of mRNA and Long Non-Coding RNA Expression Profiles in Developing Yorkshire Pig Spleens
Source: Animals (Basel). 2021 Sep 23;11(10):2768. doi: 10.3390/ani11102768 (PMC8532824; doi:10.3390/ani11102768)
Supplement: Supplementary file 1 [file animals-11-02768-s001.zip]

Archive with 6 entries (6 files):
- Figure S1.tif
- Figure S2.tif
- Figure S3.tif
- Table S1.pdf
- Table S2.pdf
- Table S3.pdf
